# Supplementary material for: Improved Diaphorina citri (Hemiptera: Liviidae) Adults Biocontrol in Citrus by Hirsutella citriformis (Hypocreales: Ophiocordycipitaceae) Gum-Enhanced Conidia Formulation
Source: Plants (Basel). 2023 Mar 22;12(6):1409. doi: 10.3390/plants12061409 (PMC10055025; doi:10.3390/plants12061409)
Supplement: Supplementary file 1 [file plants-12-01409-s001.zip]

Archive with 1 entries (1 files):
- plants-2240101-supplementary.pdf
